# Supplementary material for: Duration of food protein‐induced allergic proctocolitis (FPIAP) and the role of intestinal microbiota
Source: Pediatr Allergy Immunol. 2024 Dec 4;35(12):e70008. doi: 10.1111/pai.70008 (PMC11616471; doi:10.1111/pai.70008)
Supplement: Supplementary file 7 — Table S2. [file PAI-35-e70008-s002.xlsx]

## Sheet: Sheet1
Supplementary Table 2: Metagenomic Samples Metadata Table
Patient ID	Sampling Date	Age (weeks)	Sampling timepoint characterisation	Birth type	Sex	Milk consumption	Symptoms	Enterotype
1	2019-07-24	23.5714	BASELINE	Caesarian Section	Male	Breast Feeding	1	Klebsiella
1	2019-10-30	37.5714	ENDPOINT	Caesarian Section	Male	Breast Feeding	0	Bifidobacterium
2	2019-05-08	15.4286	MIDPOINT	Natural birth	Female	eHF	0	Bacteroides
2	2019-07-11	24.5714	ENDPOINT	Natural birth	Female	eHF	0	Bacteroides
3	2019-07-24	21.7143	BASELINE	Natural birth	Male	Breast Feeding	1	Klebsiella
4	2020-10-21	19	BASELINE	Natural birth	Female	Breast Feeding	1	Bacteroides
4	2021-01-21	32.1429	ENDPOINT	Natural birth	Female	Breast Feeding	0	Bacteroides
5	2019-04-17	23.7143	ENDPOINT	Caesarian Section	Male	eHF	0	Klebsiella
6	2019-06-12	24.8571	BASELINE	Caesarian Section	Female	Breast Feeding	1	Klebsiella
6	2019-07-17	29.8571	MIDPOINT	Caesarian Section	Female	BF + eHF	0	Klebsiella
6	2019-10-30	44.8571	ENDPOINT	Caesarian Section	Female	eHF	0	Bifidobacterium
7	2019-09-26	27.4286	ENDPOINT	Caesarian Section	Male	Breast Feeding	0	Klebsiella
8	2021-04-08	4.14286	MIDPOINT	Caesarian Section	Male	eHF	0	Klebsiella
8	2021-06-09	13	ENDPOINT	Caesarian Section	Male	eHF	0	Klebsiella
9	2019-09-18	17	BASELINE	Caesarian Section	Female	Breast Feeding	1	Klebsiella
9	2019-10-23	22	MIDPOINT	Caesarian Section	Female	Breast Feeding	0	Klebsiella
9	2019-12-19	30.1429	ENDPOINT	Caesarian Section	Female	Breast Feeding	1	Klebsiella
9	2020-06-23	56.8571	ENDPOINT	Caesarian Section	Female	Breast Feeding	0	Bacteroides
10	2020-06-25	25	BASELINE	Natural birth	Male	Breast Feeding	1	Bifidobacterium
10	2020-07-22	28.8571	MIDPOINT	Natural birth	Male	Breast Feeding	0	Bacteroides
10	2020-09-30	38.8571	ENDPOINT	Natural birth	Male	Breast Feeding	0	Klebsiella
11	2020-03-04	5.85714	BASELINE	Natural birth	Female	eHF	1	Klebsiella
11	2020-04-10	11.1429	MIDPOINT	Natural birth	Female	eHF	0	Klebsiella
11	2020-05-13	15.8571	ENDPOINT	Natural birth	Female	eHF	0	Bacteroides
12	2020-09-23	15.7143	BASELINE	Natural birth	Male	Breast Feeding	1	Shigella
12	2020-10-21	19.7143	MIDPOINT	Natural birth	Male	Breast Feeding	0	Shigella
12	2021-01-13	31.7143	ENDPOINT	Natural birth	Male	Breast Feeding	0	Klebsiella
13	2020-10-07	11.7143	MIDPOINT	Natural birth	Male	eHF	0	Klebsiella
13	2021-01-13	25.7143	ENDPOINT	Natural birth	Male	eHF	0	Klebsiella
14	2020-10-14	16	BASELINE	Caesarian Section	Female	BF + eHF	0	Bacteroides
14	2020-11-19	21.1429	MIDPOINT	Caesarian Section	Female	BF + eHF	0	Bacteroides
14	2021-01-20	30	ENDPOINT	Caesarian Section	Female	BF + eHF	0	Bacteroides
15	2020-02-19	13.7143	MIDPOINT	Caesarian Section	Female	Breast Feeding	0	Bifidobacterium
15	2020-04-28	23.4286	ENDPOINT	Caesarian Section	Female	Breast Feeding	0	Bifidobacterium
16	2021-02-24	-39.8571	ENDPOINT	Caesarian Section	Male	eHF	0	Shigella
17	2019-11-20	25.7143	BASELINE	Caesarian Section	Female	eHF	1	Klebsiella
17	2019-12-18	29.7143	MIDPOINT	Caesarian Section	Female	eHF	0	Bacteroides
17	2020-02-06	36.8571	ENDPOINT	Caesarian Section	Female	eHF	0	Klebsiella
18	2021-04-07	13.2857	BASELINE	Caesarian Section	Male	Breast Feeding	0	Shigella
18	2021-06-03	21.4286	ENDPOINT	Caesarian Section	Male	Breast Feeding	0	Shigella
19	2019-12-23	27.4286	BASELINE	Caesarian Section	Male	Breast Feeding	0	Bifidobacterium
20	2021-03-10	23.4286	MIDPOINT	Natural birth	Female	Breast Feeding	0	Shigella
20	2021-04-14	28.4286	ENDPOINT	Natural birth	Female	Breast Feeding	0	Shigella
22	2020-07-22	19.2857	ENDPOINT	Caesarian Section	Female	BF + eHF	0	Klebsiella
23	2020-01-08	10.5714	BASELINE	Caesarian Section	Male	eHF	0	Klebsiella
23	2020-02-05	14.5714	MIDPOINT	Caesarian Section	Male	eHF	0	Shigella
24	2021-02-24	21.2857	ENDPOINT	Caesarian Section	Male	Breast Feeding	0	Bifidobacterium
25	2019-09-11	14.5714	MIDPOINT	Caesarian Section	Male	eHF	0	Klebsiella
25	2019-11-13	23.5714	ENDPOINT	Caesarian Section	Male	eHF	0	Shigella
28	2019-05-15	18.5714	ENDPOINT	Caesarian Section	Male	Breast Feeding	0	Bifidobacterium
29	2020-05-08	12.2857	BASELINE	Natural birth	Female	Breast Feeding	1	Shigella
30	2019-11-13	26	MIDPOINT	Natural birth	Male	Breast Feeding	0	Shigella
30	2020-01-15	35	MIDPOINT	Natural birth	Male	Breast Feeding	0	Klebsiella
30	2020-02-05	38	ENDPOINT	Natural birth	Male	Breast Feeding	0	Klebsiella
31	2019-11-06	26	BASELINE	Natural birth	Female	Breast Feeding	1	Klebsiella
31	2019-11-27	29	MIDPOINT	Natural birth	Female	Breast Feeding	0	Klebsiella
31	2020-02-17	40.7143	ENDPOINT	Natural birth	Female	Breast Feeding	0	Bifidobacterium
32	2019-09-18	20	BASELINE	Natural birth	Male	eHF	1	Bacteroides
32	2019-10-23	25	MIDPOINT	Natural birth	Male	BF + eHF	0	Bacteroides
32	2019-12-20	33.2857	ENDPOINT	Natural birth	Male	eHF	0	Bacteroides
33	2019-04-03	12.5714	MIDPOINT	Caesarian Section	Female	eHF	0	Klebsiella
33	2019-07-10	26.5714	ENDPOINT	Caesarian Section	Female	eHF	0	Bacteroides
34	2021-04-21	12.5714	BASELINE	Caesarian Section	Male	Breast Feeding	0	Klebsiella
34	2021-05-19	16.5714	MIDPOINT	Caesarian Section	Male	Breast Feeding	1	Klebsiella
34	2021-09-15	33.5714	ENDPOINT	Caesarian Section	Male	eHF	0	Bifidobacterium
35	2020-02-14	15.1429	BASELINE	Caesarian Section	Female	Breast Feeding	1	Bifidobacterium
35	2020-03-19	20	MIDPOINT	Caesarian Section	Female	eHF	0	Klebsiella
35	2020-05-20	28.8571	ENDPOINT	Caesarian Section	Female	eHF	0	Klebsiella
36	2019-04-05	33.4286	ENDPOINT	Caesarian Section	Female	eHF	0	Bacteroides
37	2021-02-03	26	ENDPOINT	Caesarian Section	Male	Breast Feeding	0	Klebsiella
38	2021-03-31	24.4286	BASELINE	Caesarian Section	Female	Breast Feeding	1	Shigella
38	2021-06-09	34.4286	ENDPOINT	Caesarian Section	Female	Breast Feeding	0	Klebsiella
39	2021-06-23	12.1429	BASELINE	Caesarian Section	Female	eHF	1	Bifidobacterium
40	2019-05-23	29.2857	MIDPOINT	Caesarian Section	Female	Breast Feeding	0	Bifidobacterium
40	2019-07-17	37.1429	ENDPOINT	Caesarian Section	Female	Breast Feeding	0	Bifidobacterium
41	2019-05-08	24.1429	MIDPOINT	Natural birth	Male	BF + eHF	0	Bifidobacterium
41	2019-07-03	32.1429	ENDPOINT	Natural birth	Male	BF + eHF	0	Bifidobacterium
41	2019-04-10	20.1429	BASELINE	Natural birth	Male	Breast Feeding	1	Klebsiella
42	2019-07-15	26	MIDPOINT	Caesarian Section	Female	Breast Feeding	0	Bifidobacterium
42	2019-09-11	34.2857	ENDPOINT	Caesarian Section	Female	Breast Feeding	0	Bacteroides
43	2019-07-03	29.2857	MIDPOINT	Caesarian Section	Female	Breast Feeding	0	Shigella
43	2019-09-11	39.2857	ENDPOINT	Caesarian Section	Female	Breast Feeding	0	Bacteroides
44	2021-07-28	4.57143	BASELINE	Caesarian Section	Male	BF + eHF	1	Klebsiella
44	2021-09-09	10.7143	MIDPOINT	Caesarian Section	Male	BF + eHF	0	Shigella
44	2021-11-09	19.4286	ENDPOINT	Caesarian Section	Male	BF + eHF	0	Shigella
45	2021-02-24	25.5714	MIDPOINT	Caesarian Section	Female	Breast Feeding	0	Bacteroides
45	2021-04-14	32.5714	ENDPOINT	Caesarian Section	Female	Breast Feeding	0	Bacteroides
46	2019-12-19	17	ENDPOINT	Caesarian Section	Male	eHF	0	Klebsiella
47	2021-01-27	22.7143	MIDPOINT	Natural birth	Male	eHF	0	Bacteroides
47	2021-03-10	28.7143	ENDPOINT	Natural birth	Male	eHF	0	Bacteroides
48	2021-03-10	19.8571	ENDPOINT	Natural birth	Male	eHF	0	Shigella
49	2020-11-04	28.2857	ENDPOINT	Caesarian Section	Female	Breast Feeding	0	Bacteroides
50	2020-03-04	18.5714	BASELINE	Natural birth	Male	Breast Feeding	1	Bacteroides
50	2020-05-27	30.5714	ENDPOINT	Natural birth	Male	Breast Feeding	0	Bifidobacterium
51	2019-05-15	12.4286	BASELINE	Natural birth	Female	Breast Feeding	1	Shigella
53	2021-06-03	2.85714	MIDPOINT	Natural birth	Male	BF + eHF	0	Klebsiella
53	2021-09-08	16.7143	ENDPOINT	Natural birth	Male	eHF	0	Klebsiella
54	2020-09-23	23.7143	ENDPOINT	Caesarian Section	Female	eHF	0	Klebsiella
57	2021-04-14	5.57143	BASELINE	Natural birth	Female	eHF	1	Klebsiella
57	2021-05-19	10.5714	MIDPOINT	Natural birth	Female	eHF	1	Klebsiella
58	2021-10-06	5.28571	BASELINE	Caesarian Section	Male	eHF	1	Klebsiella
58	2021-11-03	9.28571	MIDPOINT	Caesarian Section	Male	eHF	0	Klebsiella
58	2021-12-22	16.2857	ENDPOINT	Caesarian Section	Male	eHF	0	Bifidobacterium
59	2021-09-22	26.1429	MIDPOINT	Caesarian Section	Female	Breast Feeding	0	Bacteroides
59	2021-11-11	33.2857	ENDPOINT	Caesarian Section	Female	Breast Feeding	0	Bifidobacterium
60	2021-10-13	24.1429	MIDPOINT	Caesarian Section	Male	Breast Feeding	0	Bifidobacterium
60	2021-12-29	35.1429	ENDPOINT	Caesarian Section	Male	Breast Feeding	0	Klebsiella
61	2021-11-03	20.5714	ENDPOINT	Caesarian Section	Female	eHF	0	Shigella
62	2021-12-08	22.1429	MIDPOINT	Caesarian Section	Male	eHF	0	Bifidobacterium
63	2019-04-10	24.4286	BASELINE	Caesarian Section	Female	BF + eHF	1	Bacteroides
63	2019-07-03	36.4286	ENDPOINT	Caesarian Section	Female	BF + eHF	0	Shigella
64	2021-01-10	16.2857	BASELINE	Natural birth	Female	Breast Feeding	1	Bifidobacterium
64	2021-02-03	19.7143	MIDPOINT	Natural birth	Female	Breast Feeding	0	Bifidobacterium
64	2021-05-08	33.1429	ENDPOINT	Natural birth	Female	Breast Feeding	0	Bacteroides
