# Supplementary material for: Duration of food protein‐induced allergic proctocolitis (FPIAP) and the role of intestinal microbiota
Source: Pediatr Allergy Immunol. 2024 Dec 4;35(12):e70008. doi: 10.1111/pai.70008 (PMC11616471; doi:10.1111/pai.70008)
Supplement: Supplementary file 8 — Table S3. [file PAI-35-e70008-s006.xlsx]

## Sheet: QCstat
Supplementary Table 3 : Quality Control statistics from Novogene
sample	NovoID	raw_reads	clean_reads	Combined	Nochime	Effective_Rate(%)	AvgLen(nt)	Q20(%)	Q30(%)	GC_content(%)
A1	EKDO220003417-1A	80768	79925	78065	72446	89.7	417	97.63	93.16	54.78
A10	EKDO220003427-1A	85407	85311	83494	78070	91.41	417	97.64	93.26	54.9
A11	EKDO220003428-1A	119987	119778	116806	108818	90.69	419	97.51	92.95	53.71
A12	EKDO220003429-1A	108831	108595	106402	101008	92.81	423	97.83	93.62	54.58
A13	EKDO220003431-1A	93917	93875	91673	85125	90.64	414	97.49	92.8	53.1
A14	EKDO220003432-1A	86332	86291	84034	78693	91.15	419	97.56	93.02	51.4
A15	EKDO220003433-1A	90658	90343	88646	84884	93.63	419	97.77	93.55	55.79
A16	EKDO220003434-1A	85263	85140	83340	77841	91.3	416	97.66	93.19	54.3
A17	EKDO220003435-1A	107086	107022	104631	99303	92.73	422	97.72	93.36	53.85
A18	EKDO220003436-1A	87078	87039	84966	80528	92.48	417	97.61	93.12	52.72
A19	EKDO220003437-1A	103436	103395	100650	94214	91.08	420	97.46	92.74	53.24
A2	EKDO220003418-1A	88252	87897	85596	78906	89.41	416	97.59	93.17	52.96
A20	EKDO220003439-1A	87892	87759	86164	82235	93.56	417	97.89	93.73	54.44
A22	EKDO220003440-1A	87441	87357	85322	79261	90.65	415	97.68	93.27	53.23
A23	EKDO220003441-1A	117948	117803	115529	107315	90.99	416	97.79	93.51	54.22
A24	EKDO220003442-1A	100355	99804	97748	91817	91.49	417	97.53	92.95	54.83
A25	EKDO220003443-1A	107805	107708	105337	95326	88.42	416	97.66	93.19	54.4
A26	EKDO220003444-1A	103462	103419	101108	94020	90.87	417	97.65	93.21	54.06
A28	EKDO220003445-1A	98548	98326	96480	91170	92.51	418	97.68	93.34	56.49
A29	EKDO220003446-1A	100158	100077	98053	92776	92.63	418	97.76	93.44	54.47
A3	EKDO220003419-1A	112898	112127	109607	102794	91.05	423	97.77	93.52	54.69
A30	EKDO220003447-1A	92709	92631	90705	84658	91.32	420	97.7	93.32	54.72
A31	EKDO220003448-1A	90379	90338	88474	83293	92.16	419	97.67	93.21	54.62
A32	EKDO220003449-1A	80215	80197	77877	73829	92.04	421	97.54	92.92	50.8
A33	EKDO220003450-1A	80010	79951	78161	73080	91.34	422	97.63	93.14	53.98
A34	EKDO220003452-1A	119589	119406	117041	111428	93.18	423	97.75	93.37	55.35
A35	EKDO220003453-1A	114159	113818	111512	105526	92.44	415	97.74	93.4	55.1
A36	EKDO220003456-1A	118318	118271	115353	109539	92.58	415	97.61	93.11	52.25
A37	EKDO220003458-1A	101289	101242	99368	94166	92.97	418	97.79	93.53	55.13
A38	EKDO220003459-1A	97271	97135	95207	90170	92.7	419	97.7	93.33	54.98
A39	EKDO220003460-1A	93097	93074	91251	86686	93.11	417	97.71	93.35	55.74
A4	EKDO220003420-1A	110964	110836	107807	101954	91.88	421	97.53	93.05	53.35
A41	EKDO220003461-1A	106958	106920	104761	99007	92.57	420	97.69	93.28	54.94
A42	EKDO220003462-1A	90955	90922	89105	83772	92.1	417	97.74	93.44	54.95
A43	EKDO220003464-1A	100593	100536	98557	91777	91.24	419	97.79	93.53	54.73
A44	EKDO220003466-1A	119662	119473	116980	105217	87.93	417	97.75	93.5	54.27
A45	EKDO220003467-1A	87413	87321	85041	78731	90.07	420	97.62	93.14	52.64
A46	EKDO220003469-1A	83914	83766	81888	77268	92.08	413	97.54	93.03	56.78
A47	EKDO220003470-1A	87491	86508	83983	77135	88.16	421	97.43	92.75	51.17
A48	EKDO220003471-1A	99408	99284	97063	89343	89.88	421	97.72	93.41	54.02
A5	EKDO220003421-1A	85634	85484	83630	78602	91.79	412	97.7	93.42	54.24
A50	EKDO220003472-1A	113060	113021	109988	103432	91.48	422	97.64	93.25	52.38
A51	EKDO220003474-1A	82131	82075	80425	72916	88.78	422	97.79	93.57	54.35
A52	EKDO220003465-1A	119242	119139	117069	111064	93.14	425	97.89	93.69	55.76
A53	EKDO220003468-1A	112582	112516	109876	98306	87.32	416	97.64	93.29	54.13
A54	EKDO220003454-1A	90461	90074	88012	81898	90.53	418	97.64	93.18	52.93
A56	EKDO220003430-1A	90768	89854	87868	76913	84.74	414	97.68	93.3	53.62
A57	EKDO220003423-1A	82925	82758	80821	76080	91.75	422	97.61	93.2	55.33
A58	EKDO220003451-1A	109865	109801	107745	102151	92.98	425	97.81	93.51	55.8
A59	EKDO220003473-1A	85682	85621	83342	74884	87.4	420	97.66	93.24	50.85
A6	EKDO220003422-1A	99645	99294	96889	89293	89.61	415	97.59	93.12	53.87
A60	EKDO220003455-1A	82476	82448	80936	76535	92.8	414	97.73	93.42	55.45
A61	EKDO220003463-1A	104778	104753	102857	97662	93.21	424	97.79	93.54	55.05
A62	EKDO220003438-1A	111926	111782	109418	103436	92.41	414	97.7	93.38	54.25
A7	EKDO220003424-1A	105553	105380	102745	93101	88.2	424	97.69	93.4	54.06
A8	EKDO220003425-1A	83259	82928	81324	76505	91.89	413	97.88	93.8	54.75
A9	EKDO220003426-1A	116467	116246	113940	109110	93.68	423	97.75	93.48	55.98
B1	EKDO220003475-1A	116224	116151	113708	105929	91.14	418	97.73	93.47	55.15
B10	EKDO220003482-1A	86535	86178	84280	78361	90.55	421	97.65	93.22	53.16
B11	EKDO220003483-1A	113897	113720	111099	102460	89.96	418	97.64	93.25	52.89
B12	EKDO220003484-1A	103427	103395	101133	94131	91.01	422	97.75	93.46	53.29
B14	EKDO220003485-1A	102645	102613	99786	91556	89.2	422	97.58	93.02	49.34
B15	EKDO220003486-1A	103809	103747	101653	93323	89.9	421	97.79	93.57	54.83
B17	EKDO220003487-1A	100811	100763	98250	90247	89.52	419	97.62	93.15	51.69
B18	EKDO220003488-1A	84925	84843	82847	80225	94.47	421	97.63	93.24	52.91
B2	EKDO220003476-1A	119709	119623	116086	110735	92.5	418	97.53	92.96	50.52
B20	EKDO220003489-1A	85888	85720	83663	76437	89	418	97.58	93.11	53.45
B23	EKDO220003490-1A	97143	96807	94771	86678	89.23	418	97.7	93.35	54.2
B25	EKDO220003491-1A	110753	110676	108203	99662	89.99	422	97.7	93.38	54.33
B30	EKDO220003492-1A	110668	110581	107438	95560	86.35	418	97.5	93	55
B31	EKDO220003493-1A	115734	115625	113109	105072	90.79	411	97.64	93.29	54.64
B32	EKDO220003494-1A	89560	89430	86289	81316	90.79	420	97.34	92.58	50.11
B33	EKDO220003495-1A	106705	106629	103973	95968	89.94	418	97.62	93.22	52.1
B34	EKDO220003497-1A	109051	108845	106376	99196	90.96	423	97.54	92.98	55.03
B35	EKDO220003498-1A	108335	108268	105709	95347	88.01	410	97.54	92.97	53.38
B38	EKDO220003500-1A	119236	118820	116248	106037	88.93	415	97.77	93.48	54
B4	EKDO220003477-1A	119518	119186	116458	112178	93.86	418	97.64	93.13	54.31
B40	EKDO220003501-1A	103613	103505	101307	95036	91.72	413	97.64	93.31	54.98
B41	EKDO220003502-1A	117372	117260	114691	105447	89.84	413	97.63	93.18	55.13
B42	EKDO220003503-1A	105958	105928	103157	98233	92.71	420	97.55	93.03	51.39
B43	EKDO220003504-1A	109911	109801	106971	100562	91.49	418	97.55	93.08	52.64
B44	EKDO220003505-1A	74707	74635	73080	69016	92.38	423	97.69	93.31	55.25
B45	EKDO220003506-1A	86016	85987	83612	78756	91.56	414	97.5	92.97	53.17
B47	EKDO220003508-1A	118961	118415	115305	107230	90.14	418	97.67	93.34	52.58
B49	EKDO220003509-1A	91091	90994	88153	82314	90.36	421	97.55	93.08	50.47
B50	EKDO220003510-1A	103121	102964	100959	95381	92.49	414	97.72	93.54	56.27
B53	EKDO220003507-1A	113991	112873	110081	101036	88.64	414	97.63	93.27	53.84
B57	EKDO220003479-1A	107005	106883	104575	97114	90.76	422	97.68	93.23	54.44
B58	EKDO220003496-1A	107006	106712	104480	96919	90.57	423	97.79	93.55	55.23
B59	EKDO220003511-1A	110195	109779	107372	99572	90.36	413	97.69	93.43	54.32
B6	EKDO220003478-1A	81749	81560	80153	74733	91.42	413	97.9	93.79	54.31
B60	EKDO220003499-1A	116758	116661	113972	104602	89.59	418	97.58	93.07	54.55
B8	EKDO220003480-1A	112592	112545	110395	103326	91.77	416	97.82	93.61	53.95
B9	EKDO220003481-1A	99680	99486	97438	90783	91.07	420	97.73	93.47	55.39
C10	EKDO220003514-1A	105407	105218	103159	96075	91.15	417	97.91	93.86	54.99
C11	EKDO220003515-1A	112763	112403	109567	102489	90.89	419	97.63	93.26	52.31
C12	EKDO220003516-1A	99799	99676	97359	89617	89.8	412	97.69	93.42	53.49
C14	EKDO220003517-1A	108976	108885	106044	98996	90.84	416	97.63	93.24	52.3
C17	EKDO220003518-1A	112751	112245	109715	100612	89.23	415	97.77	93.54	52.87
C30	EKDO220003519-1A	115040	114114	110883	97615	84.85	415	97.51	93.01	54.84
C32	EKDO220003520-1A	84940	84402	81786	76022	89.5	415	97.3	92.39	53.09
C34	EKDO220003522-1A	101499	100251	97948	91532	90.18	411	97.61	93.27	55.46
C35	EKDO220003523-1A	84503	83168	81065	73554	87.04	411	97.56	93.08	53.29
C40	EKDO220003524-1A	100170	98652	96348	90076	89.92	414	97.51	93.01	56.18
C58.1	EKDO220003521-1A	88187	87787	85684	81356	92.25	420	97.6	93.27	54.12
C6	EKDO220003512-1A	93435	93223	91143	85451	91.46	413	97.65	93.34	55.2
C9	EKDO220003513-1A	91838	91569	89185	82709	90.06	423	97.59	93.18	53.46
D41	EKDO220003527-1A	90426	89376	87558	79323	87.72	414	97.8	93.56	54.36
D9	EKDO220003526-1A	104407	103150	99870	92521	88.62	419	97.46	92.85	51.42
T6	EKDO220003532-1A	111082	111040	108685	101199	91.1	410	97.66	93.21	53.96
T1	EKDO220000814-1A	105133	103499	88516	67356	64.07	420	94.48	87.27	54.06
T2	EKDO220000815-1A	106938	105444	84037	63843	59.7	423	93.67	85.63	48.95
T3	EKDO220000816-1A	119540	110663	96648	75303	62.99	420	94.75	87.75	55.67
T4	EKDO220000817-1A	85119	70421	58899	40901	48.05	421	94.47	87.18	50.97
T5	EKDO220000818-1A	96764	92940	81131	61029	63.07	415	94.79	87.85	55.76
Notes:
Raw PE represents the original PE reads after sequencing;
Raw Tags represents tags merged from PE reads;
Clean Tags represents tags after filtering;
Effective Tags represents tags after filtering chimera and can be finally used for subsequent analysis;
Base is the number of bases of the Effective Tags;
AvgLen represents average length of Effective Tags;
Q20 and Q30 are the percentages of bases whose quality value in Effective Tags is greater than 20 (sequencing error rate is less than 1%) and 30 (sequencing error rate is less than 0.1%);
GC (%) represents GC content in Effective Tags;
Effective (%) represents the percentage of Effective Tags in Raw PE.
